# Supplementary material for: Do You Know What You Drink? Comparative Research on the Contents of Radioisotopes and Heavy Metals in Different Types of Tea from Various Parts of the World
Source: Foods. 2024 Feb 28;13(5):742. doi: 10.3390/foods13050742 (PMC10931209; doi:10.3390/foods13050742)
Supplement: Supplementary file 1 [file foods-13-00742-s001.zip]

Archive with 1 entries (1 files):
- foods-2878311-supplementary.pdf
